# Supplementary material for: The Compartmentalized Bacteria of the Planctomycetes-Verrucomicrobia-Chlamydiae Superphylum Have Membrane Coat-Like Proteins
Source: PLoS Biol. 2010 Jan 19;8(1):e1000281. doi: 10.1371/journal.pbio.1000281 (PMC2799638; doi:10.1371/journal.pbio.1000281)
Supplement: Table S1 — β-propeller and SPAH domain proteins number in proteomes. Number or proteins found in proteomes containing at least one β-propeller, one SPAH domain, both in any combination (bidomain), or with the MC architecture (Nt β-propeller followed by Ct SPAH). IncBacteria, incomplete Bacterial genome (as of November 2005). (0.14 MB XLS) [file pbio.1000281.s011.xls]

## Sheet: Sheet1
Specie	Domain	# proteins	# b-propeller	# a-solenoid	# bidomain	# MC
Aeropyrum pernix, K1	Archae	2699	40	32	0	0
Archaeoglobus fulgidus, DSM4304	Archae	2434	28	51	0	0
Haloarcula marismortui, ATCC43049	Archae	4256	67	40	0	0
Halobacterium sp., NRC-1	Archae	2615	34	25	0	0
Methanobacterium thermoautotrophicum, deltaH	Archae	1905	16	35	0	0
Methanococcus jannaschii, DSM 2661	Archae	1790	11	75	0	0
Methanococcus maripaludis, S2	Archae	1739	10	52	0	0
Methanopyrus kandleri, AV19	Archae	1693	23	25	0	0
Methanosarcina acetivorans, C2A	Archae	4545	119	112	2	0
Methanosarcina mazei, Go1	Archae	3383	63	82	0	0
Nanoarchaeum equitans, Kin4-M	Archae	566	6	15	0	0
Picrophilus torridus, DSM9790	Archae	1550	20	38	0	0
Pyrobaculum aerophilum, IM2	Archae	5613	92	124	1	0
Pyrobaculum aerophilum, IM2	Archae	2614	36	48	1	0
Pyrococcus abyssi, GE5	Archae	1783	37	47	0	0
Pyrococcus furiosus, DSM3638	Archae	2079	25	58	0	0
Pyrococcus horikoshii, OT3	Archae	2075	29	56	1	0
Sulfolobus acidocaldarius, DSM 639	Archae	2235	32	62	0	0
Sulfolobus solfataricus, P2	Archae	3006	41	92	0	0
Sulfolobus tokodaii, str. 7	Archae	2835	39	82	0	0
Thermococcus kodakaraensis, KOD1	Archae	2317	34	55	0	0
Thermoplasma acidophilum, DSM1728	Archae	1490	17	24	0	0
Thermoplasma volcanium, GSS1	Archae	1540	20	32	0	0
Acinetobacter calcoaceticus, ADP1	Bacter	3342	42	73	0	0
Agrobacterium tumefaciens, C58	Bacter	5317	66	66	0	0
Anabaena sp., strain PCC 7120	Bacter	6154	140	207	1	0
Anaplasma marginale, St. Maries	Bacter	952	9	12	0	0
Aquifex aeolicus, VF5	Bacter	1566	16	57	0	0
Bacillus anthracis, Ames	Bacter	5358	50	121	1	0
Bacillus cereus, ATCC 10987	Bacter	10935	112	246	1	0
Bacillus halodurans, C-125	Bacter	4109	29	79	0	0
Bacillus licheniformis, DSM13	Bacter	8433	111	173	0	0
Bacillus subtilis, 168	Bacter	4145	59	96	0	0
Bacteroides fragilis, NCTC9343	Bacter	8896	341	288	2	0
Bacteroides thetaiotaomicron, VPI-5482	Bacter	4795	166	132	0	0
Bartonella henselae, Houston-1	Bacter	1496	16	25	0	0
Bartonella quintana, Toulouse	Bacter	1148	15	25	0	0
Bdellovibrio bacteriovorus, HD100	Bacter	3597	80	102	0	0
Bifidobacterium longum, NCC2705	Bacter	1735	41	22	0	0
Blochmannia floridanus	Bacter	587	9	14	0	0
Bordetella bronchiseptica, NCTC-13252	Bacter	5022	68	71	0	0
Bordetella parapertussis, NCTC-13253	Bacter	4212	55	80	0	0
Bordetella pertussis, NCTC-13251	Bacter	3468	38	45	0	0
Borrelia burgdorferi, B31	Bacter	1641	19	90	1	0
Borrelia garinii, PBi	Bacter	937	16	73	1	0
Bradyrhizobium japonicum, USDA110	Bacter	8340	121	143	2	0
Brucella melitensis, M16	Bacter	3211	50	42	0	0
Brucella suis, str. 1330	Bacter	3312	46	42	0	0
Buchnera aphidicola, Bp	Bacter	1074	15	28	1	0
Buchnera sp., APS	Bacter	590	8	15	0	0
Burkholderia mallei, ATCC 23344	Bacter	4779	65	145	0	0
Burkholderia pseudomallei, K96243	Bacter	5743	89	95	0	0
Campylobacter jejuni, RM1221	Bacter	3496	44	119	0	0
Caulobacter crescentus, CB15	Bacter	3752	65	58	1	0
Chlamydia pneumoniae, J138	Bacter	3251	33	105	3	0
Chlamydia trachomatis, MoPn	Bacter	1822	21	70	0	0
Chlamydophila abortus, S26/3	Bacter	935	15	29	1	0
Chlamydophila caviae, GPIC	Bacter	1009	9	33	1	0
Chlorobium tepidum, TLS	Bacter	2261	23	42	0	0
Chromobacterium violaceum, ATCC 12472	Bacter	4436	66	91	0	0
Clostridium acetobutylicum, ATCC 824	Bacter	3949	68	123	0	0
Clostridium perfringens, str. 13	Bacter	2751	26	86	0	0
Clostridium tetani, E88	Bacter	2443	35	90	1	0
Corynebacterium diphtheriae, NCTC13129	Bacter	2272	24	27	0	0
Corynebacterium efficiens, YS314T	Bacter	2954	39	21	0	0
Corynebacterium glutamicum	Bacter	3046	35	42	0	0
Corynebacterium jeikeium, K411	Bacter	2143	33	26	0	0
Coxiella burnetii, RSA 493	Bacter	2052	22	57	0	0
Dehalococcoides ethenogenes, 195	Bacter	1587	18	20	0	0
Deinococcus radiodurans, R1	Bacter	3126	60	50	1	0
Desulfotalea psychrophila, LSv54	Bacter	3259	30	82	0	0
Desulfovibrio vulgaris, str. Hildenborough	Bacter	3540	29	68	1	0
Ehrlichia ruminantium (Welgevonden), str. ARC	Bacter	894	12	35	0	0
Enterococcus faecalis ,V583	Bacter	3143	25	65	0	0
Erwinia carotovora subsp. atroseptica, SCRI1043	Bacter	4527	63	86	0	0
Escherichia coli, CFT073	Bacter	5462	85	103	0	0
Francisella tularensis, SCHU S4	Bacter	1615	14	36	0	0
Fusobacterium nucleatum, ATCC 25586	Bacter	2077	21	75	0	0
Geobacillus kaustophilus, HTA426	Bacter	3576	40	60	0	0
Geobacter sulfurreducens, PCA	Bacter	3475	45	75	0	0
Gloeobacter violaceus, PCC 7421	Bacter	4443	168	129	1	0
Gluconobacter oxydans, 621H	Bacter	2671	55	51	0	0
Haemophilus influenzae strain, 86-028NP	Bacter	3582	35	63	0	0
Helicobacter hepaticus, ATCC51449	Bacter	1884	16	52	0	0
Helicobacter pylori, J99	Bacter	3086	20	134	2	0
Idiomarina loihiensis, DSM 15497T	Bacter	2656	45	60	0	0
Kuenenia stuttgartiensis	Bacter	4664	43	132	1	0
Lactobacillus acidophilus, NCFM (ATCC 700396)	Bacter	1881	28	29	0	0
Lactobacillus johnsonii, NCC 533	Bacter	1831	29	33	0	0
Lactobacillus plantarum, WCFS1	Bacter	3025	28	36	0	0
Lactococcus lactis, IL1403	Bacter	2283	30	40	0	0
Legionella pneumophila, strain Paris	Bacter	9105	117	244	3	0
Leifsonia xyli subsp. xyli, CTCB07	Bacter	2037	37	26	0	0
Leptospira interrogans, L1-130	Bacter	8398	181	325	7	0
Listeria innocua, CLIP 11262	Bacter	2998	27	55	0	0
Listeria monocytogenes, H7858	Bacter	11862	77	188	0	0
Mannheimia succiniciproducens, MBEL55E	Bacter	2415	22	44	0	0
Mesorhizobium loti, MAFF303099	Bacter	7304	116	116	0	0
Methylococcus capsulatus (Bath)	Bacter	2978	33	62	1	0
Mycobacterium bovis, AF2122/97	Bacter	3918	44	24	0	0
Mycobacterium leprae, TN	Bacter	1612	18	7	0	0
Mycobacterium tuberculosis, CDC1551	Bacter	8157	127	74	2	0
Mycoplasma gallisepticum, Rlow	Bacter	729	7	25	0	0
Mycoplasma genitalium, G-37	Bacter	485	5	19	0	0
Mycoplasma hyopneumoniae, strain 232	Bacter	696	8	30	1	0
Mycoplasma mobile, 163K	Bacter	640	8	22	0	0
Mycoplasma mycoides subsp. mycoides SC strain PG1	Bacter	1023	10	40	0	0
Mycoplasma penetrans, HF2	Bacter	1042	36	37	0	0
Mycoplasma pneumoniae, M129	Bacter	694	11	14	0	0
Mycoplasma pulmonis, UAB CTIP	Bacter	786	12	31	1	0
Neisseria meningitidis, Z2491	Bacter	4186	48	72	0	0
Nitrosomonas europaea, ATCC19718	Bacter	2473	42	67	0	0
Nocardia farcinica, IFM 10152	Bacter	5951	84	65	0	0
Oceanobacillus iheyensis, HET831	Bacter	3519	30	84	0	0
Parachlamydia sp., UWE25	Bacter	2038	29	104	0	0
Pasteurella multocida, Pm70	Bacter	2050	32	47	0	0
Photobacterium profundum, SS9	Bacter	5516	76	105	0	0
Photorhabdus luminescens, TTO1	Bacter	4737	76	103	0	0
Phytoplasma asteris, OY	Bacter	760	11	21	0	0
Porphyromonas gingivalis, W83	Bacter	1920	31	50	1	0
Prochlorococcus marinus, MIT9313	Bacter	5876	86	160	0	0
Propionibacterium acnes, KPA171202	Bacter	2307	46	10	1	0
Pseudomonas fluorescens, Pf-5	Bacter	6167	83	131	0	0
Pseudomonas putida, KT2440	Bacter	5410	83	106	0	0
Pseudomonas syringae pv. syringae, B728a	Bacter	10616	160	171	1	0
Ralstonia solanacearum	Bacter	5134	79	88	0	0
Rhodopirellula baltica	Bacter	7330	221	174	16	5
Rhodopseudomonas palustris, CGA009	Bacter	4834	65	67	3	0
Rickettsia conorii, str. Malish 7	Bacter	1378	17	53	0	0
Rickettsia felis, URRWXCal2	Bacter	1517	18	92	0	0
Rickettsia prowazekii, Madrid E	Bacter	837	9	29	0	0
Rickettsia typhi, ATCC VR-144	Bacter	844	13	33	0	0
Salmonella enterica sv. Choleraesuis, SC-B67	Bacter	22884	322	433	0	0
Shewanella oneidensis, MR1	Bacter	4907	79	106	1	0
Shigella flexneri, 2457T	Bacter	8704	118	126	0	0
Silicibacter pomeroyi, DSS-3	Bacter	4273	72	63	0	0
Silicibacter pomeroyi, DSS-3	Bacter	4947	189	276	6	0
Sinorhizobium meliloti, strain 1021	Bacter	6226	80	83	0	0
Staphylococcus aureus, COL	Bacter	16010	132	323	0	0
Staphylococcus epidermidis, RP62A	Bacter	2554	17	57	1	0
Streptococcus agalactiae, NEM316	Bacter	4243	35	46	0	0
Streptococcus mutans, UA159	Bacter	1982	21	37	0	0
Streptococcus pneumoniae, R6	Bacter	4222	43	65	0	0
Streptococcus pyogenes, MGAS10394	Bacter	9241	78	183	0	0
Streptococcus thermophilus, LMG18311	Bacter	3849	41	63	0	0
Streptomyces avermitilis	Bacter	7687	172	95	0	0
Streptomyces coelicolor, A3(2)	Bacter	7824	166	105	0	0
Symbiobacterium thermophilum, IAM 14863	Bacter	3351	63	61	0	0
Synechococcus sp., WH8102	Bacter	2529	36	66	0	0
Synechocystis sp., PCC6803	Bacter	3184	60	92	1	0
Thermoanaerobacter tengcongensis, MB4	Bacter	2614	40	71	0	0
Thermosynechococcus elongatus, BP-1	Bacter	2492	23	70	0	0
Thermotoga maritima, MSB8	Bacter	1891	33	50	2	0
Thermus thermophilus, HB27	Bacter	2248	26	42	1	0
Treponema denticola, ATCC 35405	Bacter	2778	53	129	2	0
Treponema pallidum, Nichols	Bacter	1036	13	55	2	0
Tropheryma whipplei, Twist	Bacter	1595	11	16	0	0
Ureaplasma urealyticum, serovar 3	Bacter	618	5	39	0	0
Vibrio cholerae, El Tor N16961	Bacter	3861	51	87	0	0
Vibrio fischeri, ES114	Bacter	3843	58	109	1	0
Vibrio parahaemolyticus, RIMD2210633	Bacter	4872	61	131	0	0
Vibrio vulnificus, YJ016	Bacter	5062	63	112	0	0
Wigglesworthia glossinidia brevipalpis	Bacter	625	6	20	0	0
Wolbachia pipientis, wMeI	Bacter	1182	9	41	0	0
Wolbachia sp., TRS	Bacter	812	7	30	0	0
Wolinella succinogenes strain DSM 1740	Bacter	2058	25	66	0	0
Xanthomonas axonopodis pv. citri, str. 306	Bacter	4444	101	78	1	0
Xanthomonas campestris pv. campestris, 8004	Bacter	8482	182	160	2	0
Xanthomonas oryzae pv. oryzae, KAXCC10331	Bacter	4649	75	67	0	0
Xylella fastidiosa, PD	Bacter	4881	74	83	0	0
Yersinia pestis bv Medievalis, 91001	Bacter	12630	148	221	0	0
Yersinia pseudotuberculosis, IP32953	Bacter	4066	46	70	0	0
Zymomonas mobilis (ZM4), ATCC31821	Bacter	2008	38	50	1	0
Epulopiscium sp.	IncBacter	515	18	14	0	0
Gemmata obscuriglobus	IncBacter	3226	181	150	16	8
Magnetospirullum magneticum	IncBacter	4561	46	100	0	0
Verrucomicrobium spinosum	IncBacter	1845	95	83	0	0
Anopheles gambiae, PEST	Eukary	13799	327	392	6	3
Arabidopsis thaliana	Eukary	23514	623	883	11	8
Ashbya gossypii	Eukary	4282	147	193	7	5
Caenorhabditis briggsae	Eukary	14749	284	386	6	3
Caenorhabditis elegans	Eukary	14764	274	399	12	4
Cryptococcus neoformans, JEC 21	Eukary	5932	232	231	5	5
Cryptosporidium hominis, TU502	Eukary	3752	124	242	2	1
Cryptosporidium parvum, typeII	Eukary	2222	62	169	3	3
Cyanidioschyzon merolae, 10D	Eukary	4670	151	197	2	1
Debaryomyces hansenii CBS767	Eukary	5165	173	269	3	2
Drosophila melanogaster	Eukary	9869	311	378	11	4
Mus musculus	Eukary	21829	525	657	9	3
Neurospora crassa	Eukary	3123	74	73	0	0
Plasmodium falciparum, 3D7	Eukary	5297	125	316	3	2
Saccharomyces cerevisiae, S288C	Eukary	6359	178	283	17	8
Thalassiosira pseudonana, CCMP 1335	Eukary	10931	277	341	3	1
Trypanosoma brucei, TREU927/4 GUTat10.1	Eukary	9212	255	315	11	9
Trypanosoma cruzi, CL Brener TC3	Eukary	19615	1094	600	8	5
Yarrowia lipolytica, CLIB99	Eukary	6050	192	216	4	1
