# Supplementary material for: The Compartmentalized Bacteria of the Planctomycetes-Verrucomicrobia-Chlamydiae Superphylum Have Membrane Coat-Like Proteins
Source: PLoS Biol. 2010 Jan 19;8(1):e1000281. doi: 10.1371/journal.pbio.1000281 (PMC2799638; doi:10.1371/journal.pbio.1000281)
Supplement: Table S2 — Update of the Table S1 with a few selected proteomes (as of August 2009). A, archaea; B, bacteria; E, eukaryotes; V, Verrucomicrobia; L, Lentisphaerae; P, Planctomycetes; C, Chlamydiae; D, draft; F, finished. (0.11 MB XLS) [file pbio.1000281.s012.xls]

## Sheet: Sheet1
Specie	Domain	Phylum	# total proteins	Genome status	# MC
Candidatus Korarchaeum cryptofilum OPF8	A		1612	F	0
Cenarchaeum symbiosum A	A		2017	F	0
Ignicoccus hospitalis KIN4/I	A		1444	F	0
Nitrosopumilus maritimus SCM1	A		1797	F	0
Pyrobaculum arsenaticum DSM 13514	A		2363	F	0
Gluconacetobacter diazotrophicus PAl 5	B		3930	F	0
Nitrobacter hamburgensis X14	B		4256	F	0
Verrucomicrobium spinosum	B	V	6509	D	16
Blastopirellula marina DSM 3645	B	P	6025	D	12
Chlamydophila felis Fe/C-56	B	C	1013	F	0
Chthoniobacter flavus Ellin428	B	V	6716	D	14
Akkermansia muciniphila BAA-835	B	V	2176	F	0
Candidatus Kuenenia stuttgartiensis	B	P	4663	F	0
Chlamydia muridarum Nigg	B	C	911	F	0
Candidatus Protochlamydia amoebophila UWE25	B	C	2031	F	0
Gemmata obscuriglobus UQM 2246	B	P	7989	D	8
Lentisphaera araneosa HTCC2155	B	L	5104	D	9
Methylacidiphilum infernorum V4	B	V	2462	F	0
Opitutaceae bacterium TAV2	B	V	4036	D	0
Opitutus terrae PB90-1	B	V	4632	F	0
Planctomyces maris DSM 8797	B	P	6480	D	11
Pedosphaera parvula Ellin514	B	V	6402	D	9
Rhodopirellula baltica SH 1	B	P	7325	F	5
Victivallis vadensis BAA-548	B	L	3541	D	0
Aspergillus fumigatus Af293	E		9923	F	5
Homo sapiens	E		25399	F	4
Pichia stipitis CBS 6054	E		5816	F	12
