# Supplementary material for: The Compartmentalized Bacteria of the Planctomycetes-Verrucomicrobia-Chlamydiae Superphylum Have Membrane Coat-Like Proteins
Source: PLoS Biol. 2010 Jan 19;8(1):e1000281. doi: 10.1371/journal.pbio.1000281 (PMC2799638; doi:10.1371/journal.pbio.1000281)
Supplement: Table S3 — Codon usage tables and GC content for the proteins of S. cerevisiae , C. trachomatis , E. coli , and G. obscuriglobus compared to the ones of the G. obscuriglobus MCs. (0.11 MB XLS) [file pbio.1000281.s013.xls]

## Sheet: Sheet1
amino acid	codon	S. cerevisiae	C. trachomatis	E. coli K12	G. obscuriglobus	Gemmata MC
Gly	GGG	0.12	0.17	0.15	0.36	0.33
Gly	GGA	0.22	0.51	0.11	0.1	0.05
Gly	GGT	0.47	0.2	0.34	0.13	0.09
Gly	GGC	0.19	0.13	0.4	0.41	0.51
Glu	GAG	0.3	0.31	0.31	0.57	0.65
Glu	GAA	0.7	0.69	0.69	0.43	0.35
Asp	GAT	0.65	0.74	0.63	0.22	0.15
Asp	GAC	0.35	0.26	0.37	0.78	0.84
Val	GTG	0.19	0.17	0.37	0.43	0.48
Val	GTA	0.21	0.31	0.15	0.06	0.06
Val	GTT	0.39	0.38	0.26	0.15	0.11
Val	GTC	0.21	0.14	0.22	0.36	0.33
Ala	GCG	0.11	0.11	0.36	0.49	0.5
Ala	GCA	0.29	0.29	0.21	0.08	0.08
Ala	GCT	0.38	0.48	0.16	0.05	0.05
Ala	GCC	0.22	0.12	0.27	0.38	0.35
Arg	AGG	0.21	0.04	0.02	0.04	0.01
Arg	AGA	0.48	0.31	0.04	0.01	0
Ser	AGT	0.16	0.1	0.15	0.07	0.07
Ser	AGC	0.11	0.13	0.28	0.28	0.36
Lys	AAG	0.42	0.2	0.23	0.75	0.83
Lys	AAA	0.58	0.8	0.77	0.25	0.16
Asn	AAT	0.59	0.6	0.45	0.19	0.1
Asn	AAC	0.41	0.4	0.55	0.81	0.89
Met	ATG	1	1	1	1	1
Ile	ATA	0.27	0.17	0.07	0.04	0
Ile	ATT	0.46	0.5	0.51	0.18	0.1
Ile	ATC	0.26	0.33	0.42	0.79	0.89
Thr	ACG	0.14	0.13	0.27	0.43	0.42
Thr	ACA	0.3	0.36	0.13	0.07	0.06
Thr	ACT	0.34	0.36	0.17	0.06	0.04
Thr	ACC	0.22	0.15	0.44	0.43	0.46
Trp	TGG	1	1	1	1	1
End	TGA	0.3	0.1	0.29	0.65	0.33
Cys	TGT	0.63	0.62	0.45	0.25	0.09
Cys	TGC	0.37	0.38	0.55	0.75	0.9
End	TAG	0.23	0.36	0.07	0.14	0
End	TAA	0.47	0.53	0.64	0.22	0.66
Tyr	TAT	0.56	0.59	0.57	0.09	0.07
Tyr	TAC	0.44	0.41	0.43	0.91	0.92
Leu	TTG	0.29	0.16	0.13	0.1	0.1
Leu	TTA	0.28	0.27	0.13	0.02	0
Phe	TTT	0.59	0.58	0.57	0.14	0.04
Phe	TTC	0.41	0.42	0.43	0.86	0.95
Ser	TCG	0.1	0.07	0.15	0.31	0.32
Ser	TCA	0.21	0.12	0.12	0.06	0.05
Ser	TCT	0.26	0.42	0.15	0.04	0.03
Ser	TCC	0.16	0.16	0.15	0.24	0.14
Arg	CGG	0.04	0.05	0.1	0.36	0.34
Arg	CGA	0.07	0.19	0.06	0.08	0.03
Arg	CGT	0.14	0.25	0.38	0.05	0.05
Arg	CGC	0.06	0.16	0.4	0.46	0.54
Gln	CAG	0.31	0.3	0.65	0.69	0.8
Gln	CAA	0.69	0.7	0.35	0.31	0.19
His	CAT	0.64	0.7	0.57	0.09	0.03
His	CAC	0.36	0.3	0.43	0.91	0.96
Leu	CTG	0.11	0.11	0.5	0.36	0.45
Leu	CTA	0.14	0.14	0.04	0.03	0.01
Leu	CTT	0.13	0.21	0.1	0.05	0.06
Leu	CTC	0.06	0.12	0.1	0.44	0.36
Pro	CCG	0.12	0.07	0.52	0.59	0.68
Pro	CCA	0.42	0.26	0.19	0.07	0.02
Pro	CCT	0.31	0.56	0.16	0.03	0.04
Pro	CCC	0.16	0.11	0.12	0.31	0.25
GC content (%)		39.78	41.73	51.82	65.66	66.73
