# Supplementary material for: The Compartmentalized Bacteria of the Planctomycetes-Verrucomicrobia-Chlamydiae Superphylum Have Membrane Coat-Like Proteins
Source: PLoS Biol. 2010 Jan 19;8(1):e1000281. doi: 10.1371/journal.pbio.1000281 (PMC2799638; doi:10.1371/journal.pbio.1000281)
Supplement: Table S4 — Codon usage RMSDs. See Text S1. (0.12 MB XLS) [file pbio.1000281.s014.xls]

## Sheet: Sheet1
	Halobacterium sp. NRC-1	Pyrobaculum aerophilum	Aeropyrum pernix	Ashbya gossypii ATCC 10895	Plasmodium falciparum	Yarrowia lipolytica	Saccharomyces cerevisiae	Trypanosoma cruzi	Arabidopsis thaliana	Aquifex aeolicus	Dehalococcoides ethenogenes	Borrelia burgdorferi	Thermotoga maritima	Porphyromonas gingivalis	Fusobacterium nucleatum	Thermus thermophilus	Chlorobium tepidum TLS	Synechococcus sp. WH 8102	Helicobacter pylori	Brucella melitensis	Gemmata sp. Wa1-1	Gemmata protocoatomers	Chlamydia trachomatis	Bordetella pertussis	Desulfovibrio vulgaris	Mycobacterium bovis	Escherichia coli K12	Rhodopirellula baltica SH 1
Thermococcus kodakarensis KOD1	16.8	13.2	14.8	13.2	39.1	16.8	25.1	15.2	21	14.6	24.3	35.1	13.7	21.3	41.6	20.4	13.9	15.3	28.9	19.2	15.7	19.8	29.2	19.4	20.2	15.9	23.3	17.9
Halobacterium sp. NRC-1		21.2	23.5	17.5	46.6	19.1	32.4	20.5	29	25.8	30.6	43.1	22.2	25.5	49.2	15.2	12.7	16.7	35.1	21.2	7.6	10.8	35	13.7	14.1	8.8	25.7	18.9
Pyrobaculum aerophilum			18.2	10.5	32	18.1	19.2	11.7	16.8	14.9	19.2	27.7	16.8	17.3	34.5	25.3	16.2	16.5	21.5	17.6	20.3	23.7	23.1	21.5	23.6	19.5	18.8	16.9
Aeropyrum pernix				17.4	40.5	19.4	27.7	21.3	24.3	22.7	27	36.8	21.4	24.3	42.9	25.3	22.5	23.2	31.6	24.3	24.5	26.1	30.6	24.2	23.8	21.9	28.4	25.2
Ashbya gossypii ATCC 10895					32.7	13.9	18.1	6.8	14.5	17.2	18.3	28.7	15.4	13.4	35.5	23.1	11.3	11.3	21.5	11.8	16.1	19.6	21.5	16.4	18.8	14.1	15.2	12.1
Plasmodium falciparum						38.4	16.5	32.5	21.2	31.4	22.8	8.1	31.9	26	6.1	52.5	39.3	37.4	18.5	33	45.2	48.8	16.7	45.4	47.3	44.3	27.8	32.9
Yarrowia lipolytica							24.2	15.7	20.5	20.6	23.2	34.2	19.2	18.7	40.8	21.1	16.9	16.8	28	19.7	19.8	21.9	26.3	20.4	19.1	16.3	22.7	18.4
Saccharomyces cerevisiae								18.3	7.4	19.8	14.6	13	19.4	13.9	19.6	38.3	25.2	23.2	10.7	20.3	30.9	35	10.1	31.5	33.2	29.6	16.8	18.5
Trypanosoma cruzi									14.5	16.9	19.5	28.1	16.8	15	35.4	25.2	13.2	11.5	21	13.4	18.2	22.7	21.7	19.5	22	17.2	14.9	12.3
Arabidopsis thaliana										17.6	15.2	17.2	15.9	11.6	23.7	34.9	21.8	19.3	13.2	17.7	27.4	31.7	11	28.7	30.7	26.3	16.3	16.1
Aquifex aeolicus											22.3	27.6	12.4	20.1	33.2	29	20.9	20.3	23.7	23	23.3	28	23.4	27.9	27.3	24.5	22.5	19
Dehalococcoides ethenogenes												19.9	21.4	12.1	26.4	35.5	22.4	22.5	17	17.4	29.8	31.3	16.7	28	30.5	27.9	13.9	21.6
Borrelia burgdorferi													28.7	22.6	9.7	48.4	35.4	33.8	13.4	29.7	41.5	44.9	12.6	41.8	43.8	40.7	24.4	29.4
Thermotoga maritima														17.7	33.9	28.7	17.8	17.3	24.5	19.9	21	25.6	22.9	25.2	25.3	21.8	20	17
Porphyromonas gingivalis															29.1	31.6	18.1	17.2	16.9	12.6	24.3	26.7	15	23.3	25.9	22.7	12.7	15.5
Fusobacterium nucleatum																55.3	42.3	40.4	21.2	36.4	47.9	51.5	18.7	48.4	50.1	47.2	31.3	36
Thermus thermophilus																	19.7	21.2	39.8	27.2	15.5	15.6	41.1	17.7	14.6	14.7	32.9	26.4
Chlorobium tepidum TLS																		8.8	26.8	11.4	11	14.3	27.9	11.3	14.8	9.4	16.5	12.6
Synechococcus sp. WH 8102																			25.1	12.2	14.3	19.3	26.4	14.1	17.1	12	16.8	11.6
Helicobacter pylori																				21.9	33	36.6	11	33.1	35.4	32.3	17.4	20.5
Brucella melitensis																					19.4	22.2	23	15.3	19.9	16.7	12.8	13.7
Gemmata sp. Wa1-1																						9.2	33.9	13.1	14.1	8.4	24.2	16.3
Gemmata protocoatomers																							37.9	12.8	13.4	11.3	27.3	22.3
Chlamydia trachomatis																								34.4	36	32.9	18.1	21.6
Bordetella pertussis																									10.4	8.5	23.2	19.1
Desulfovibrio vulgaris																										9.8	26.4	20.9
Mycobacterium bovis																											23	16
Escherichia coli K12																												15
